# Supplementary material for: Intercentre reproducibility of cardiac apparent diffusion coefficient and fractional anisotropy in healthy volunteers
Source: J Cardiovasc Magn Reson. 2014 May 6;16(1):31. doi: 10.1186/1532-429X-16-31 (PMC4028111; doi:10.1186/1532-429X-16-31)
Supplement: Additional file 1 — ADC and FA for each subject in the study, with acquisition and analysis at each centre. [file 1532-429X-16-31-S1.xlsx]

## Sheet: Sheet1
	Systolic ADC x 10-3 mm2/s
Acquisition	Centre B	Centre B	Centre O	Centre O		Centre B	Centre O
Analysis	Centre B	Centre O	Centre O	Centre B		Centre O (original ROIs)	Centre O (original ROIs)
subject
1	1	0.988	1.038	1.04		0.997	1.037
2	1.06	1.132	1.123	1.13		1.154	1.107
3	1.04	1.008	1.065	1.09		1.015	1.082
4	1.08	1.093	0.971	0.98		1.145	1.056
5	1.03	1.087	1.245	1.24		1.099	1.242
6	1.25	1.306	1.176	1.19		1.291	1.155
7	1.04	1.029	0.982	0.987		1.013	0.976
8	1.11	1.115	1.17	1.14		1.122	1.172
9	1.1	1.133	1.175	1.18		1.139	1.185
10	1.05	1.069	1.255	1.25		1.075	1.26
	Diastolic ADC x 10-3 mm2/s
Acquisition	Centre B	Centre B	Centre O	Centre O		Centre B	Centre O
Analysis	Centre B	Centre O	Centre O	Centre B		Centre O (original ROIs)	Centre O (original ROIs)
subject
1	1.09	1.078	1.197	1.2		1.071	1.198
2	1.08	1.085	1.327	1.27		1.097	1.301
3	0.994	0.991	1.081	1.09		0.988	1.083
4	1.18	1.24	1.074	1.04		1.24	1.096
5	1.16	1.166	1.38	1.35		1.166	1.377
6	1.24	1.238	1.297	1.3		1.235	1.286
7	1.12	1.099	1.129	1.14		1.105	1.123
8	1.25	1.264	1.243	1.21		1.254	1.236
9	1.29	1.315	1.285	1.27		1.337	1.3
10	1.22	1.248	1.366	1.37		1.245	1.348
	Systolic FA
Acquisition	Centre B	Centre B	Centre O	Centre O		Centre B	Centre O
Analysis	Centre B	Centre O	Centre O	Centre B		Centre O (original ROIs)	Centre O (original ROIs)
subject
1	0.41	0.423	0.471	0.47		0.421	0.469
2	0.47	0.483	0.464	0.46		0.477	0.463
3	0.36	0.379	0.377	0.38		0.373	0.382
4	0.38	0.364	0.448	0.45		0.353	0.427
5	0.44	0.43	0.399	0.39		0.428	0.404
6	0.42	0.433	0.363	0.35		0.431	0.375
7	0.44	0.449	0.46	0.46		0.443	0.465
8	0.39	0.386	0.409	0.41		0.375	0.401
9	0.4	0.404	0.409	0.41		0.407	0.405
10	0.38	0.377	0.329	0.33		0.38	0.328
	Diastolic FA
Acquisition	Centre B	Centre B	Centre O	Centre O		Centre B	Centre O
Analysis	Centre B	Centre O	Centre O	Centre B		Centre O (original ROIs)	Centre O (original ROIs)
subject
1	0.52	0.526	0.534	0.52		0.524	0.533
2	0.56	0.565	0.548	0.55		0.557	0.555
3	0.53	0.549	0.547	0.54		0.536	0.535
4	0.58	0.543	0.622	0.63		0.543	0.616
5	0.57	0.571	0.556	0.56		0.57	0.563
6	0.52	0.524	0.516	0.51		0.526	0.516
7	0.54	0.548	0.579	0.57		0.547	0.57
8	0.5	0.499	0.587	0.58		0.503	0.563
9	0.54	0.537	0.55	0.55		0.524	0.548
10	0.49	0.489	0.495	0.49		0.494	0.491
